# Supplementary material for: Integrating transcriptomics and metabolomics for the analysis of the aroma profiles of Saccharomyces cerevisiae strains from diverse origins
Source: BMC Genomics. 2017 Jun 8;18:455. doi: 10.1186/s12864-017-3816-1 (PMC5465573; doi:10.1186/s12864-017-3816-1)
Supplement: Supplementary file 2 — List of genes present in each group of Fig. 3, together with their function, obtained after GeneCodis analysis regarding biological annotations with statistical relevance at T1. (XLSX 9 kb) [file 12864_2017_3816_MOESM2_ESM.xlsx]

## Sheet: T1-400
	Group	Genes	Function	Metabolic compounds obtained in MFA analysis
	1	RPL14B RPS24A RPS25B RPL30 RPS26B MRPL23 RPS17B RPL40B RPL26A	Ribosome	Isobutanol, ,methionol, isobutylacetate, phenylethanol
	2	BDH2 AAD10 GAD1	Butanoate metabolism	Ethylbutanoate, ethyldecanoate, ethyloctanoate
		ADH2 ALD3 SFA1	Tyrosine metabolism
		ALD4 ADH2 ALD3 SFA1	Glycolysis / Gluconeogenesis
		ALD4 GAD1 ALD3	beta-alanine metabolism
		ALD4 ADH2 SFA1	Fatty acid metabolism
	3	STE5 STE4 SLT2 STE2 MFA1 GSC2 FUS1	MAPK signaling pathway - yeast	Octanoic acid, decanoic acid, hexanoic acid, butyric acid, ethyldodecanoate, dodecanoic acid, pyruvate, acetate, alpha-ketoglutarate, glycerol, propanol
		TUM1 SAM1 MET2 CYS3	Cysteine and methionine metabolism
		ATM1 PDR5	ABC transporters
	4	There are not significantly enriched annotations		Hexylacetate, propylacetate, 2-phenylethylacetate, amylalcohol, isovaleric acid, isoamylacetate, amylacetate, ethlpropionate, propanoic acid, isoamylalcohol
