# Supplementary material for: Integrating transcriptomics and metabolomics for the analysis of the aroma profiles of Saccharomyces cerevisiae strains from diverse origins
Source: BMC Genomics. 2017 Jun 8;18:455. doi: 10.1186/s12864-017-3816-1 (PMC5465573; doi:10.1186/s12864-017-3816-1)
Supplement: Supplementary file 3 — List of genes present in each group of Fig. 4, together with their function, obtained after GeneCodis analysis regarding biological annotations with statistical relevance at T2. (XLSX 16 kb) [file 12864_2017_3816_MOESM3_ESM.xlsx]

## Sheet: T2-400
	Group	Genes	Function/discription	Metabolic compounds obtained in MFA
	1	RAS1	GTPase involved in G-protein signaling in adenylate cyclase activation	Acetate, decanoic acid, propanoic acid
		PMC1	Vacuolar Ca2+ ATPase involved in depleting cytosol of Ca2+ ions
		ENA5	Protein with similarity to P-type ATPase sodium pumps
		GPI18	Functional ortholog of human PIG-V
		YPS3	Aspartic protease
		SPS100	Protein required for spore wall maturation
		YDR543C	Dubious open reading frame
		CRH1	Chitin transglycosylase
		YDR034W-B	Predicted tail-anchored plasma membrane protein
		COS1	Protein of unknown function
		HXT5	Hexose transporter with moderate affinity for glucose;
		CAT8	Zinc cluster transcriptional activator
		VPS36	Component of the ESCRT-II complex
		TIS11	mRNA-binding protein expressed during iron starvation
		SPI1	GPI-anchored cell wall protein involved in weak acid resistance
		PHM7	Protein of unknown function
		SCS3	Protein required for inositol prototrophy
		ENA2	P-type ATPase sodium pump
		YAR028W	Putative integral membrane protein
		MEP1	Ammonium permease
		COS6	Protein of unknown function
		YKE4	Zinc transporter
		ARN2	Transporter
		YLR031W	Putative protein of unknown function
		YNL114C	Dubious open reading frame
		PDE1	Low-affinity cyclic AMP phosphodiesterase
		PCS60	Oxalyl-CoA synthetase
		SUI1	Translation initiation factor eIF1
		ZAP1	Zinc-regulated transcription factor
		AZR1	Plasma membrane transporter of the major facilitator superfamily; involved in resistance to azole drugs such as ketoconazole and fluconazole
		HOP1	Meiosis-specific protein required for chromosome synapsis
		ISF1	Serine-rich, hydrophilic protein
		BDH1	NAD-dependent (R,R)-butanediol dehydrogenase
		GRE1	Hydrophilin essential in desiccation-rehydration process
		YPS3	Aspartic protease
		SPS19	Peroxisomal 2,4-dienoyl-CoA reductase
		YNL285W	Dubious open reading frame
		YIL014C-A	Putative protein of unknown function
		YDR262W	Putative protein of unknown function
		YER188W	Dubious open reading frame
		IMA3	Alpha-glucosidase
		YMR122W-A	Protein of unknown function;
		MEP3	Ammonium permease of high capacity and low affinity
		CPR6	Peptidyl-prolyl cis-trans isomerase (cyclophilin)
		FLO1	Lectin-like protein involved in flocculation
		DDR2	Multi-stress response protein
		YLR030W	Putative protein of unknown function
		CRG1	S-AdoMet-dependent methyltransferase involved in lipid homeostasis
		NQM1	Transaldolase of unknown function
		GID8	Subunit of GID Complex, binds strongly to central component Vid30p
		ERR2	Enolase, a phosphopyruvate hydratase; catalyzes the conversion of 2-phosphoglycerate to phosphoenolpyruvate
		DIG1	MAP kinase-responsive inhibitor of the Ste12p transcription factor; involved in the regulation of mating-specific genes and the invasive growth pathway
		YPL025C	Dubious open reading frame
		MIG2	Zinc finger transcriptional repressor; cooperates with Mig1p in glucose-induced repression of many genes; under low glucose conditions Mig2p relocalizes to mitochondrion, where it interacts with Ups1p and antagonizes mitochondrial fission factor, Dnm1p, indicative of a role in mitochondrial fusion or regulating morphology
		USV1	Putative transcription factor containing a C2H2 zinc finger; mutation affects transcriptional regulation of genes involved in growth on non-fermentable carbon sources
		AQY1	Spore-specific water channel; mediates the transport of water across cell membranes, developmentally controlled
		ASH1	Component of the Rpd3L histone deacetylase complex
		YEL074W	Dubious open reading frame
		GDH1	NADP(+)-dependent glutamate dehydrogenase; synthesizes glutamate from ammonia and alpha-ketoglutarate
		INP2	Peroxisome-specific receptor important for peroxisome inheritance
		CCH1	Voltage-gated high-affinity calcium channel
		TDH3	Glyceraldehyde-3-phosphate dehydrogenase (GAPDH), isozyme 3
		GIP1	Meiosis-specific regulatory subunit of the Glc7p protein phosphatase
		SIP2	One of three beta subunits of the Snf1 kinase complex; involved in the response to glucose starvation
		BDF1	Protein involved in transcription initiation
		FBP26	Fructose-2,6-bisphosphatase, required for glucose metabolism
		HHT1	Histone H3
		STE23	Metalloprotease
		PEX22	Putative peroxisomal membrane protein
		SLT2	Serine/threonine MAP kinase
		YMR295C	Protein of unknown function that associates with ribosomes
		HTA1	Histone H2A
		GIS3	Protein of unknown function
		ASR1	Ubiquitin ligase that modifies and regulates RNA Pol II
		RLM1	MADS-box transcription factor
		IMP2'	Transcriptional activator involved in maintenance of ion homeostasis
	2	PRS3R PA12 RPC37 RPB5 RPC40 IMD3 RPC19	Purine metabolism	Propanol, amylalcohol, alpha-ketoglutarate, pyruvate
		RPS24B RPL28 RPL12B RPL30 RPL16A RPS7B RPL12A RPL22B RPL21B RPL15A RPL43A RPL8A RPL32	Ribosome
		RPA12 RPC37 RPB5 RPC40 RPC19	Pyrimidine metabolism, RNA polymerase
	3	ALD6 IMD2 ACS2 ERG6 ERG12 MET8 COQ2 ERG10 ERG9 ERG24 ERG11 MVD1 SAM2 ERG20 HEM2 HMG1 ERG13	Biosynthesis of secondary metabolites	Succinate, ethyldodecanoate, valeric acid, methionol, isobutanol
		ERG6 ERG2 ERG5 ERG27 ERG26 ERG9 ERG24 ERG11 ARE2	Steroid biosynthesis
		ALD6 ACS2 ERG10	Pyruvate metabolism
		ERG10 ERG13	Synthesis and degradation of ketone bodies
		ALD6 ERG10 ERG13	Valine, leucine and isoleucine degradation
		ERG12 ERG10 MVD1 ERG20 HMG1 ERG13	Terpenoid backbone biosynthesis
		ALD6 ACS2 ERG10	Propanoate metabolism
		FAA1 ALD6 ERG10	Fatty acid metabolism
		ALD6 ERG10	Lysine degradation
	4	GOR1	Glyoxylate reductase	2-methylbutanoic acid, isovaleric acid, octanoic acid, ethylpropionate, ethylactete, ethylhexanoate, ethyldecanoate, isoamyl acetate, hexylacetate, ethylvalerate, phenylethanol, isobutyric acid, ethylbutanoate, hexanoic acid, amylacetate, propylacetate, glycerol, ethyloctanoate, isoamyl alcohol, ethylactate, butyric acid, 2-phenylethyl acetate, isobutyl acetate
		ALD2	Cytoplasmic aldehyde dehydrogenase
		OPI10	Protein with a possible role in phospholipid biosynthesis
		HBT1	Shmoo tip protein, substrate of Hub1p ubiquitin-like protein
		PCP1	Mitochondrial serine protease
		YCR100C	Putative protein of unknown function
		RPN3	Essential non-ATPase regulatory subunit of the 26S proteasome lid
		YBR012C	Dubious open reading frame
		DOG2	2-deoxyglucose-6-phosphate phosphatase
		RPN9	Non-ATPase regulatory subunit of the 26S proteasome
		CHA1	Catabolic L-serine (L-threonine) deaminase
		GPD1	NAD-dependent glycerol-3-phosphate dehydrogenase; key enzyme of glycerol synthesis, essential for growth under osmotic stress
		PIN4	Protein involved in G2/M phase progression and response to DNA damage
		GRE3	Aldose reductase
		EMI2	Non-essential protein of unknown function
		YNR065C	Protein of unknown function
		GUD1	Guanine deaminase
		YBR284W	Putative metallo-dependent hydrolase superfamily protein
		COQ6	Putative flavin-dependent monooxygenase
		RFS1	Protein of unknown function
		DDI3	Protein of unknown function
		RTC3	Protein of unknown function involved in RNA metabolism
		PNC1	Nicotinamidase that converts nicotinamide to nicotinic acid
		GPM2	Homolog of Gpm1p phosphoglycerate mutase; converts 3-phosphoglycerate to 2-phosphoglycerate in glycolysis
		YMR173W-A	Dubious open reading frame
		GLG1	Glycogenin glucosyltransferase
		GCY1	Glycerol dehydrogenase; involved in an alternative pathway for glycerol catabolism used under microaerobic conditions
		CDC53	Cullin; structural protein of SCF complexes (which also contain Skp1p, Cdc34p, Hrt1p and an F-box protein) involved in ubiquitination
		YBR285W	Putative protein of unknown function
		GSP2	GTP binding protein (mammalian Ranp homolog); involved in the maintenance of nuclear organization, RNA processing and transport
		ADH2	Glucose-repressible alcohol dehydrogenase II
		IMA1	Major isomaltase (alpha-1,6-glucosidase/alpha-methylglucosidase)
		GPI12	ER membrane protein involved in the second step of GPI anchor assembly
		YNL034W	Putative protein of unknown function
		THI20	Trifunctional enzyme of thiamine biosynthesis, degradation and salvage
		CLB2	B-type cyclin involved in cell cycle progression
		ADD37	Protein of unknown function; involved in ER-associated protein degradation
		YFL052W	Putative zinc cluster protein that contains a DNA binding domain
		RVS167	Actin-associated protein with roles in endocytosis and exocytosis
		UBP11	Ubiquitin-specific protease
		SLM1	Phosphoinositide PI4,5P(2) binding protein, forms a complex with Slm2p
		SOR1	Sorbitol dehydrogenase
		UPC2	Sterol regulatory element binding protein
		CWP1	Cell wall mannoprotein that localizes to birth scars of daughter cells
		PUP3	Beta 3 subunit of the 20S proteasome
		HXT8	Protein of unknown function with similarity to hexose transporters
		YCL049C	Protein of unknown function; localizes to membrane fraction
		OPT1	Proton-coupled oligopeptide transporter of the plasma membrane
		XDJ1	Chaperone with a role in facilitating mitochondrial protein import
		YIR020C	Protein of unknown function
		YGR107W	Dubious open reading frame
		YNL193W	Putative protein of unknown function
